# Supplementary material for: Australian sea-floor survey data, with images and expert annotations
Source: Sci Data. 2015 Oct 27;2:150057. doi: 10.1038/sdata.2015.57 (PMC4623458; doi:10.1038/sdata.2015.57)
Supplement: Supplementary file 1 [file sdata201557-isa1.zip]

Archive with 3 entries (3 files):
- i_Investigation.txt
- s_study_Bewley.txt
- a_assay_Bewley.txt
