# Supplementary material for: Australian sea-floor survey data, with images and expert annotations
Source: Sci Data. 2015 Oct 27;2:150057. doi: 10.1038/sdata.2015.57 (PMC4623458; doi:10.1038/sdata.2015.57)
Supplement: Supplementary file 1 [file sdata201557-isa1.zip › a_assay_Bewley.txt]

Sample Name	Protocol REF	Assay Name	Raw Data File	Comment [Data Repository]	Comment [Data Record Accession]	Comment [Data Record URI]
Tasmania _images	Expert Annotations	Tasmania 200906	BENTHOZ_2015_PUBLIC.csv	figshare	doi:10.6084/m9.figshare.1524139	http://dx.doi.org/10.6084/m9.figshare.1524139
Tasmania _images	Expert Annotations	Tasmania 2008	BENTHOZ_2015_PUBLIC.csv	figshare	doi:10.6084/m9.figshare.1524139	http://dx.doi.org/10.6084/m9.figshare.1524139
South East Queensland _images	Expert Annotations	South East Queensland 2010	BENTHOZ_2015_PUBLIC.csv	figshare	doi:10.6084/m9.figshare.1524139	http://dx.doi.org/10.6084/m9.figshare.1524139
Jurien Bay _images	Expert Annotations	Western Australia 2012	BENTHOZ_2015_PUBLIC.csv	figshare	doi:10.6084/m9.figshare.1524139	http://dx.doi.org/10.6084/m9.figshare.1524139
Batemans Bay _images	Expert Annotations	Batemans 2010	BENTHOZ_2015_PUBLIC.csv	figshare	doi:10.6084/m9.figshare.1524139	http://dx.doi.org/10.6084/m9.figshare.1524139
Port Stevens _images	Expert Annotations	Port Stevens 2010	BENTHOZ_2015_PUBLIC.csv	figshare	doi:10.6084/m9.figshare.1524139	http://dx.doi.org/10.6084/m9.figshare.1524139
Tasmania _images	Expert Annotations	Tasmania 200903	BENTHOZ_2015_PUBLIC.csv	figshare	doi:10.6084/m9.figshare.1524139	http://dx.doi.org/10.6084/m9.figshare.1524139
Batemans Bay _images	Expert Annotations	Batemans 2012	BENTHOZ_2015_PUBLIC.csv	figshare	doi:10.6084/m9.figshare.1524139	http://dx.doi.org/10.6084/m9.figshare.1524139
Port Stevens _images	Expert Annotations	Port Stevens 2012	BENTHOZ_2015_PUBLIC.csv	figshare	doi:10.6084/m9.figshare.1524139	http://dx.doi.org/10.6084/m9.figshare.1524139
Solitary Islands _images	Expert Annotations	Solitary Islands 2012	BENTHOZ_2015_PUBLIC.csv	figshare	doi:10.6084/m9.figshare.1524139	http://dx.doi.org/10.6084/m9.figshare.1524139
Jurien Bay _images	Expert Annotations	Western Australia 2013	BENTHOZ_2015_PUBLIC.csv	figshare	doi:10.6084/m9.figshare.1524139	http://dx.doi.org/10.6084/m9.figshare.1524139
Jurien Bay _images	Expert Annotations	Western Australia 2011	BENTHOZ_2015_PUBLIC.csv	figshare	doi:10.6084/m9.figshare.1524139	http://dx.doi.org/10.6084/m9.figshare.1524139
CPC codes	CPC to CATAMI mapping	CPC codes	catami_label_mapping_per_region.zip	figshare	doi:10.6084/m9.figshare.1524139	http://dx.doi.org/10.6084/m9.figshare.1524139
CATAMI hierarchy	CATAMI class descriptions	CATAMI hierarchy	idlookups.csv	figshare	doi:10.6084/m9.figshare.1524139	http://dx.doi.org/10.6084/m9.figshare.1524139
Batemans Bay _images	Test set	Batemans 2012_test	BENTHOZ_2015_SECRET.csv	figshare	doi:10.6084/m9.figshare.1524139	http://dx.doi.org/10.6084/m9.figshare.1524139
Port Stevens _images	Test set	Port Stevens 2012_test	BENTHOZ_2015_SECRET.csv	figshare	doi:10.6084/m9.figshare.1524139	http://dx.doi.org/10.6084/m9.figshare.1524139
Port Stevens _images	Test set	Port Stevens 2010_test	BENTHOZ_2015_SECRET.csv	figshare	doi:10.6084/m9.figshare.1524139	http://dx.doi.org/10.6084/m9.figshare.1524139
Batemans Bay _images	Test set	Batemans 2010_test	BENTHOZ_2015_SECRET.csv	figshare	doi:10.6084/m9.figshare.1524139	http://dx.doi.org/10.6084/m9.figshare.1524139
Jurien Bay _images	Test set	Western Australia 2012_test	BENTHOZ_2015_SECRET.csv	figshare	doi:10.6084/m9.figshare.1524139	http://dx.doi.org/10.6084/m9.figshare.1524139
Jurien Bay _images	Test set	Western Australia 2011_test	BENTHOZ_2015_SECRET.csv	figshare	doi:10.6084/m9.figshare.1524139	http://dx.doi.org/10.6084/m9.figshare.1524139
Tasmania _images	Test set	Tasmania 2010_test	BENTHOZ_2015_SECRET.csv	figshare	doi:10.6084/m9.figshare.1524139	http://dx.doi.org/10.6084/m9.figshare.1524139
Tasmania _images	Test set	Tasmania 2008_test	BENTHOZ_2015_SECRET.csv	figshare	doi:10.6084/m9.figshare.1524139	http://dx.doi.org/10.6084/m9.figshare.1524139
